# Supplementary material for: Isolation and Identification of Duck Intestinal Probiotics and Their Effects on the Production and Immune Performance of Pekin Ducks
Source: Biomolecules. 2025 Aug 22;15(9):1217. doi: 10.3390/biom15091217 (PMC12467036; doi:10.3390/biom15091217)
Supplement: Supplementary file 1 [file biomolecules-15-01217-s001.zip]

Archive with 1 entries (1 files):
- biomolecules-3787743-supplementary.pdf
